# Supplementary material for: Single-Cell RNA-Seq Uncovers Robust Glial Cell Transcriptional Changes in Methamphetamine-Administered Mice
Source: Int J Mol Sci. 2025 Jan 14;26(2):649. doi: 10.3390/ijms26020649 (PMC11766323; doi:10.3390/ijms26020649)
Supplement: Supplementary file 1 [file ijms-26-00649-s001.zip]

Archive with 1 entries (1 files):
- ijms-3401470-supplementary.pdf
